# Supplementary material for: Soluble Herpes Virus Entry Mediator and Type II/III Interferons Are Upregulated in Primary Biliary Cholangitis
Source: Int J Mol Sci. 2025 Jan 13;26(2):605. doi: 10.3390/ijms26020605 (PMC11765339; doi:10.3390/ijms26020605)
Supplement: Supplementary file 1 [file ijms-26-00605-s001.zip]

Archive with 1 entries (1 files):
- ijms-3403408-supplementary.pdf
